# Supplementary material for: Comparative Binding Ability of Human Monoclonal Antibodies against Omicron Variants of SARS-CoV-2: An In Silico Investigation
Source: Antibodies (Basel). 2023 Feb 23;12(1):17. doi: 10.3390/antib12010017 (PMC10045060; doi:10.3390/antib12010017)
Supplement: Supplementary file 1 [file antibodies-12-00017-s001.zip]

Archive with 1 entries (1 files):
- antibodies-2151430-supplementary.pdf
